# Supplementary material for: Investigating the effect of textural properties on CO2 adsorption in porous carbons via deep neural networks using various training algorithms
Source: Sci Rep. 2023 Dec 2;13:21264. doi: 10.1038/s41598-023-48683-4 (PMC10692134; doi:10.1038/s41598-023-48683-4)
Supplement: Supplementary file 1 — Supplementary Information. [file 41598_2023_48683_MOESM1_ESM.xlsx]

## Sheet: Sheet1
New Num	SBET (m2/g)	Vmeso (cm3/g)	Vmicro (cm3/g)	T ('C)	P (bar)	CO2 uptake (mmol/g)
1	798	0.18	0.42	25	5	2
2	241	1.01	0.09	25	5	0.7
3	448	1.09	0.21	25	5	0.9
4	826	0.91	0.39	25	5	1.8
5	895	0.9	0.4	25	5	2.8
6	862	0.91	0.39	25	5	2.1
7	304	1.06	0.14	25	5	0.9
8	500	0.77	0.23	25	5	2.2
9	931	1.01	0.39	25	5	3
10	427	0.94	0.16	25	5	1.4
11	451	0.61	0.06	25	5	2.3
12	862	0.91	0.39	25	5	2.1
13	895	0.9	0.4	25	10	3.1
14	862	0.91	0.39	25	10	2.8
15	678	1.1	0.3	25	10	2.9
16	931	1.01	0.39	25	10	3.3
17	675	1.13	0.27	25	5	2.3
18	427	0.94	0.16	25	5	1.8
19	887	0.075	0.347	25	0.04	0.35
20	887	0.075	0.347	25	0.1	0.7
21	887	0.075	0.347	25	0.175	1.05
22	887	0.075	0.347	25	0.35	1.6
23	887	0.075	0.347	25	0.53	1.9
24	887	0.075	0.347	25	0.7	2.21
25	887	0.075	0.347	25	0.87	2.35
26	887	0.075	0.347	25	1	2.6
27	618	1.115	0.217	25	0.04	0.35
28	618	1.115	0.217	25	0.1	0.7
29	618	1.115	0.217	25	0.175	1.05
30	618	1.115	0.217	25	0.35	1.5
31	618	1.115	0.217	25	0.53	1.8
32	618	1.115	0.217	25	0.87	2.25
33	618	1.115	0.217	25	1	2.4
34	2073	0.138	0.731	0	1	7.17
35	2073	0.138	0.731	25	1	4.21
36	2073	0.138	0.731	50	1	2.47
37	2073	0.138	0.731	25	10	12.74
38	2073	0.138	0.731	0	9	15.2
39	2073	0.138	0.731	0	8	15.5
40	2073	0.138	0.731	0	7	15.2
41	2073	0.138	0.731	0	6	15
42	2073	0.138	0.731	0	5	14.2
43	2073	0.138	0.731	0	4	13
44	2073	0.138	0.731	0	3	12
45	2073	0.138	0.731	0	2	10.4
46	2073	0.138	0.731	0	0.9	6.5
47	2073	0.138	0.731	0	0.7	5.7
48	2073	0.138	0.731	0	0.6	5.2
49	2073	0.138	0.731	0	0.5	4.8
50	2073	0.138	0.731	0	0.4	4.1
51	2073	0.138	0.731	0	0.3	3.4
52	2073	0.138	0.731	0	0.2	2.6
53	2073	0.138	0.731	0	0.1	1.5
54	2073	0.138	0.731	25	0.1	0.7
55	2073	0.138	0.731	25	0.2	1.3
56	2073	0.138	0.731	25	0.3	1.75
57	2073	0.138	0.731	25	0.4	2.25
58	2073	0.138	0.731	25	0.5	2.5
59	2073	0.138	0.731	25	0.6	3
60	2073	0.138	0.731	25	0.7	3.25
61	2073	0.138	0.731	25	0.8	3.6
62	2073	0.138	0.731	25	0.9	3.7
63	2073	0.138	0.731	25	1	4
64	2073	0.138	0.731	25	2	6.8
65	2073	0.138	0.731	25	3	8
66	2073	0.138	0.731	25	4	8.8
67	2073	0.138	0.731	25	5	10.2
68	2073	0.138	0.731	25	6	11
69	2073	0.138	0.731	25	7	11.5
70	2073	0.138	0.731	25	9	12.5
71	2073	0.138	0.731	25	10	12.6
72	2785	0.644	0.716	0	1	5.09
73	2785	0.644	0.716	25	1	2.81
74	2785	0.644	0.716	50	1	1.52
75	2785	0.644	0.716	0	10	23.27
76	2785	0.644	0.716	0	0.1	0.9
77	2785	0.644	0.716	0	0.2	1.5
78	2785	0.644	0.716	0	0.3	2.1
79	2785	0.644	0.716	0	0.4	2.5
80	2785	0.644	0.716	0	0.6	3.5
81	2785	0.644	0.716	0	0.7	3.9
82	2785	0.644	0.716	0	0.8	4.2
83	2785	0.644	0.716	0	0.9	4.5
84	2785	0.644	0.716	0	2	9.6
85	2785	0.644	0.716	0	3	12.3
86	2785	0.644	0.716	0	4	14
87	2785	0.644	0.716	0	5	17
88	2785	0.644	0.716	0	6	18.5
89	2785	0.644	0.716	0	7	20
90	2785	0.644	0.716	0	8	21.3
91	2785	0.644	0.716	0	9	22
92	2785	0.644	0.716	25	0.1	0.4
93	2785	0.644	0.716	25	0.2	0.7
94	2785	0.644	0.716	25	0.3	1.1
95	2785	0.644	0.716	25	0.4	1.35
96	2785	0.644	0.716	25	0.5	1.6
97	2785	0.644	0.716	25	0.6	1.75
98	2785	0.644	0.716	25	0.7	2
99	2785	0.644	0.716	25	0.8	2.3
100	2785	0.644	0.716	25	0.9	2.5
101	2785	0.644	0.716	25	3	7.5
102	2785	0.644	0.716	25	4	9
103	2785	0.644	0.716	25	5	11
104	2785	0.644	0.716	25	6	12.5
105	2785	0.644	0.716	25	7	13
106	2785	0.644	0.716	25	8	14
107	2785	0.644	0.716	25	9	15.5
108	2785	0.644	0.716	25	10	16.05
109	1624	0.073	0.589	0	1	7.55
110	1624	0.073	0.589	50	1	2.86
111	1624	0.073	0.589	0	10	13.34
112	1624	0.073	0.589	25	10	11.59
113	1624	0.073	0.589	0	2	9.7
114	1624	0.073	0.589	0	4	11.8
115	1624	0.073	0.589	0	5	12
116	1624	0.073	0.589	0	7	12.5
117	1624	0.073	0.589	0	9	12.7
118	1624	0.073	0.589	0	10	12.9
119	1624	0.073	0.589	0	6	12
120	1624	0.073	0.589	0	8	12.8
121	1624	0.073	0.589	0	3	10.5
122	1624	0.073	0.589	0	0.1	2
123	1624	0.073	0.589	0	0.4	4.5
124	1624	0.073	0.589	0	0.6	5.6
125	1624	0.073	0.589	0	0.7	6.2
126	1624	0.073	0.589	0	0.9	7
127	1624	0.073	0.589	0	0.5	5.1
128	1624	0.073	0.589	0	0.8	6.5
129	1624	0.073	0.589	0	0.2	3
130	1624	0.073	0.589	0	2	8.5
131	1624	0.073	0.589	25	0.1	1
132	1624	0.073	0.589	25	0.2	1.6
133	1624	0.073	0.589	25	0.3	2.25
134	1624	0.073	0.589	25	0.4	2.6
135	1624	0.073	0.589	25	0.5	3.01
136	1624	0.073	0.589	25	0.6	3.4
137	1624	0.073	0.589	25	0.7	3.75
138	1624	0.073	0.589	25	0.8	4.05
139	1624	0.073	0.589	25	0.9	4.2
140	1624	0.073	0.589	25	3	7.5
141	1624	0.073	0.589	25	4	8.75
142	1624	0.073	0.589	25	5	9
143	1624	0.073	0.589	25	6	10
144	1624	0.073	0.589	25	7	10.7
145	1624	0.073	0.589	25	8	11
146	1624	0.073	0.589	25	9	11.2
147	1624	0.073	0.589	25	10	11.5
148	2620	0.432	0.793	25	1	4
149	2620	0.432	0.793	50	1	2.38
150	2620	0.432	0.793	0	10	23.26
151	2620	0.432	0.793	25	10	16.81
152	2620	0.432	0.793	0	0.1	1.4
153	2620	0.432	0.793	0	0.2	2.2
154	2620	0.432	0.793	0	0.3	3
155	2620	0.432	0.793	0	0.4	3.4
156	2620	0.432	0.793	0	0.5	4.2
157	2620	0.432	0.793	0	0.6	4.7
158	2620	0.432	0.793	0	0.7	5.4
159	2620	0.432	0.793	0	0.8	5.7
160	2620	0.432	0.793	0	0.9	6.4
161	2620	0.432	0.793	0	3	13.2
162	2620	0.432	0.793	0	4	16.2
163	2620	0.432	0.793	0	5	18
164	2620	0.432	0.793	0	6	19
165	2620	0.432	0.793	0	7	20.5
166	2620	0.432	0.793	0	8	21.5
167	2620	0.432	0.793	0	9	22.5
168	2620	0.432	0.793	0	10	23
169	2620	0.432	0.793	25	0.1	0.75
170	2620	0.432	0.793	25	0.2	1.25
171	2620	0.432	0.793	25	0.3	1.6
172	2620	0.432	0.793	25	0.4	2.1
173	2620	0.432	0.793	25	0.5	2.5
174	2620	0.432	0.793	25	0.6	2.7
175	2620	0.432	0.793	25	0.7	3.1
176	2620	0.432	0.793	25	0.8	3.48
177	2620	0.432	0.793	25	0.9	3.7
178	2620	0.432	0.793	25	2	7
179	2620	0.432	0.793	25	4	10.6
180	2620	0.432	0.793	25	5	12
181	2620	0.432	0.793	25	6	13
182	2620	0.432	0.793	25	7	14.5
183	2620	0.432	0.793	25	8	15.5
184	2620	0.432	0.793	25	9	16.25
185	2620	0.432	0.793	25	10	17
186	2162	0.207	0.917	25	0.2	1.13
187	2162	0.207	0.917	25	0.3	1.6
188	2162	0.207	0.917	25	0.5	2.6
189	2162	0.207	0.917	25	1	4.1
190	2162	0.207	0.917	25	0.1	0.69
191	2162	0.207	0.917	25	0.4	2.27
192	2162	0.207	0.917	25	0.6	2.82
193	2162	0.207	0.917	25	0.7	3.3
194	2162	0.207	0.917	25	0.9	3.98
195	2180	0.075	0.928	25	0.2	2
196	2180	0.075	0.928	25	0.4	3.18
197	2180	0.075	0.928	25	0.6	4.06
198	2180	0.075	0.928	25	0.8	4.77
199	2180	0.075	0.928	25	0.1	1.14
200	2180	0.075	0.928	25	0.3	2.5
201	2180	0.075	0.928	25	0.5	3.57
202	2318	0.091	0.99	25	1	3.9
203	2318	0.091	0.99	25	0.8	3.3
204	2318	0.091	0.99	25	0.5	2.4
205	2318	0.091	0.99	25	0.3	1.59
206	2318	0.091	0.99	25	0.2	1.13
207	2318	0.091	0.99	25	0.1	0.68
208	2318	0.091	0.99	25	0.6	2.79
209	2318	0.091	0.99	25	0.7	3.18
210	2318	0.091	0.99	25	0.9	3.88
211	2350	0.72	0.79	0	1	3.8
212	2350	0.72	0.79	25	1	2.2
213	2350	0.72	0.79	50	1	1.6
214	2350	0.72	0.79	25	0.1	0.35
215	2350	0.72	0.79	25	0.2	0.65
216	2350	0.72	0.79	25	0.4	1.1
217	2350	0.72	0.79	25	0.6	1.47
218	2350	0.72	0.79	25	0.8	1.79
219	970	0.69	0.12	25	1	2.4
220	970	0.69	0.12	25	0.1	0.5
221	970	0.69	0.12	25	0.2	0.8
222	970	0.69	0.12	25	0.4	1.37
223	970	0.69	0.12	25	0.5	1.6
224	970	0.69	0.12	25	0.6	1.75
225	970	0.69	0.12	25	0.7	1.85
226	970	0.69	0.12	25	0.8	2.13
227	970	0.69	0.12	25	0.9	2.28
228	1200	0.2	0.48	0	1	4.3
229	1200	0.2	0.48	25	1	2.9
230	1200	0.2	0.48	0	0.2	1.9
231	1200	0.2	0.48	0	0.4	2.75
232	1200	0.2	0.48	0	0.6	3.35
233	1200	0.2	0.48	0	0.8	3.9
234	1200	0.2	0.48	25	0.2	1.15
235	1200	0.2	0.48	25	0.4	1.6
236	1200	0.2	0.48	25	0.6	2.1
237	1200	0.2	0.48	25	0.8	2.51
238	1200	0.2	0.48	50	0.2	0.6
239	1200	0.2	0.48	50	0.4	1.1
240	1200	0.2	0.48	50	0.6	1.45
241	1200	0.2	0.48	50	0.8	1.75
242	1330	0.19	0.54	0	1	5.8
243	1330	0.19	0.54	25	1	3.3
244	1330	0.19	0.54	50	1	2.2
245	1330	0.19	0.54	25	0.1	0.75
246	1330	0.19	0.54	25	0.3	1.54
247	1330	0.19	0.54	25	0.5	2.14
248	1330	0.19	0.54	25	0.6	2.43
249	1330	0.19	0.54	25	0.7	2.6
250	1330	0.19	0.54	0	0.2	2.25
251	1330	0.19	0.54	0	0.4	3.25
252	1330	0.19	0.54	0	0.6	3.9
253	1330	0.19	0.54	0	0.8	4.55
254	1330	0.19	0.54	25	0.2	1.25
255	1330	0.19	0.54	25	0.4	1.85
256	1330	0.19	0.54	25	0.6	2.45
257	1330	0.19	0.54	25	0.8	2.9
258	1330	0.19	0.54	50	0.2	0.65
259	1330	0.19	0.54	50	0.4	1.15
260	1330	0.19	0.54	50	0.6	1.52
261	1330	0.19	0.54	50	0.8	1.88
262	1570	0.18	0.65	0	1	4.9
263	1570	0.18	0.65	50	1	2.1
264	1570	0.18	0.65	0	0.2	1.8
265	1570	0.18	0.65	0	0.4	2.8
266	1570	0.18	0.65	0	0.6	3.76
267	1570	0.18	0.65	0	0.8	4.5
268	1570	0.18	0.65	25	0.2	1
269	1570	0.18	0.65	25	0.4	1.7
270	1570	0.18	0.65	25	0.6	2.3
271	1570	0.18	0.65	25	0.8	2.8
272	1570	0.18	0.65	50	0.2	0.2
273	1570	0.18	0.65	50	0.4	0.95
274	1570	0.18	0.65	50	0.6	1.3
275	1570	0.18	0.65	50	0.8	1.8
276	1820	0.2	0.75	0	1	5.4
277	1820	0.2	0.75	50	1	2.1
278	1820	0.2	0.75	50	0.4	0.8
279	1820	0.2	0.75	25	0.4	1.3
280	1820	0.2	0.75	0	0.4	3.2
281	1820	0.2	0.75	50	0.8	1.7
282	1820	0.2	0.75	25	0.8	2.7
283	1820	0.2	0.75	0	0.8	4.7
284	2310	0.28	0.96	0	1	5.6
285	2310	0.28	0.96	50	1	1.9
286	1390	0.29	0.48	0	1	4.9
287	1390	0.29	0.48	25	1	3
288	1390	0.29	0.48	50	1	2.6
289	1545	0.22	0.59	0	1	5
290	1545	0.22	0.59	25	1	3
291	1545	0.22	0.59	50	1	2
292	1450	0.23	0.58	0	1	5.2
293	1450	0.23	0.58	50	1	2
294	1450	0.23	0.58	25	0.1	0.75
295	1450	0.23	0.58	25	0.3	1.48
296	1450	0.23	0.58	25	0.5	2.04
297	1450	0.23	0.58	25	0.6	2.33
298	1450	0.23	0.58	25	0.7	2.5
299	1450	0.23	0.58	25	0.9	3.1
300	1870	0.16	0.77	25	1	3.2
301	1870	0.16	0.77	50	1	2
302	2660	0.35	1.03	0	1	5.4
303	2660	0.35	1.03	25	1	3.1
304	2660	0.35	1.03	50	1	2
305	2660	0.35	1.03	50	0.4	0.8
306	2660	0.35	1.03	25	0.4	1.5
307	2660	0.35	1.03	0	0.4	3
308	2660	0.35	1.03	50	0.8	1.6
309	2660	0.35	1.03	25	0.8	2.6
310	2190	0.09	0.92	0	1	5.6
311	2190	0.09	0.92	50	1	2.2
312	2190	0.09	0.92	25	0.3	2.4
313	2190	0.09	0.92	25	0.6	4
314	2190	0.09	0.92	25	0.9	5.3
315	2370	0.12	0.96	0	1	5.8
316	2370	0.12	0.96	50	1	1.8
317	2370	0.12	0.96	25	0.3	2.5
318	2370	0.12	0.96	25	0.6	4.1
319	2370	0.12	0.96	25	0.9	5.5
320	2370	0.24	0.91	0	1	5.2
321	2370	0.24	0.91	25	1	2.9
322	2250	0.12	0.91	0	1	5.5
323	2250	0.12	0.91	25	1	2.9
324	2250	0.12	0.91	50	1	1.8
325	2250	0.12	0.91	25	0.3	2.3
326	2250	0.12	0.91	25	0.6	3.95
327	2250	0.12	0.91	25	0.9	5.2
328	2850	0.12	1.23	0	1	5.2
329	2850	0.12	1.23	25	1	3
330	1260	0.07	0.55	0	1	6.1
331	1260	0.07	0.55	50	1	3.6
332	1260	0.07	0.55	50	0.4	1.7
333	1260	0.07	0.55	25	0.4	2.5
334	1260	0.07	0.55	0	0.4	3.75
335	1260	0.07	0.55	50	0.8	3
336	1260	0.07	0.55	25	0.8	4.1
337	1260	0.07	0.55	0	0.8	5.6
338	1380	0.06	0.61	0	1	6
339	1380	0.06	0.61	25	1	4.7
340	1380	0.06	0.61	50	1	3.3
341	1380	0.06	0.61	50	0.4	1.5
342	1380	0.06	0.61	25	0.4	2.4
343	1380	0.06	0.61	0	0.4	3.6
344	1380	0.06	0.61	25	0.8	4
345	1380	0.06	0.61	0	0.8	5.5
346	1390	0.07	0.62	0	1	6.6
347	1390	0.07	0.62	25	1	4.3
348	1390	0.07	0.62	50	1	2.6
349	1390	0.07	0.62	50	0.4	1.25
350	1390	0.07	0.62	25	0.4	2.25
351	1390	0.07	0.62	50	0.4	3.7
352	1390	0.07	0.62	25	0.8	2.2
353	1390	0.07	0.62	0	0.8	3.75
354	1390	0.07	0.62	0	0.8	5.7
355	1940	0.15	0.82	25	1	5.8
356	1940	0.15	0.82	50	1	3.9
357	1940	0.15	0.82	50	1	3.1
358	1940	0.15	0.82	25	0.4	2
359	1940	0.15	0.82	0	0.4	3.2
360	1940	0.15	0.82	50	0.8	2.5
361	1940	0.15	0.82	25	0.8	3.25
362	1940	0.15	0.82	0	0.8	5.07
363	3100	0.12	1.45	0	1	5.363
364	3100	0.12	1.45	25	1	2.977
365	3100	0.12	1.45	50	1	1.795
366	2450	0.09	1.03	0	1	8.63
367	2450	0.09	1.03	25	1	4.2
368	2450	0.09	1.03	50	1	2.34
369	2720	0.01	1.21	0	1	5.045
370	2720	0.01	1.21	25	1	3
371	2720	0.01	1.21	50	1	1.75
372	2895	0.14	1.28	0	1	5.5
373	2895	0.14	1.28	25	1	4.59
374	2895	0.14	1.28	50	1	1.977
375	2595	0	1.16	0	1	6.82
376	2595	0	1.16	25	1	3.795
377	2595	0	1.16	50	1	2.295
378	2445	0.05	1.09	25	1	3.27
379	2445	0.05	1.09	50	1	1.95
380	2660	0	1.16	0	1	6.545
381	2660	0	1.16	25	1	4.7
382	2660	0	1.16	50	1	2.886
383	1023	0.011	0.403	0	1	5.39
384	1023	0.011	0.403	25	1	0.6
385	1023	0.011	0.403	50	1	2.33
386	1179	0.039	0.461	0	1	5.8
387	1179	0.039	0.461	50	1	2.36
388	1479	0.037	0.585	0	1	6.05
389	1479	0.037	0.585	25	1	3.84
390	1479	0.037	0.585	50	1	2.3
391	1479	0.037	0.585	0	0.2	2.55
392	1479	0.037	0.585	25	0.2	1.45
393	1479	0.037	0.585	50	0.2	0.75
394	1479	0.037	0.585	0	0.4	3.8
395	1479	0.037	0.585	25	0.4	2.2
396	1479	0.037	0.585	50	0.4	1.25
397	1479	0.037	0.585	0	0.6	4.75
398	1479	0.037	0.585	25	0.6	2.8
399	1479	0.037	0.585	50	0.6	1.7
400	1479	0.037	0.585	25	0.8	3.3
401	1479	0.037	0.585	50	0.8	2
402	1735	0.161	0.659	0	1	5.61
403	1735	0.161	0.659	25	1	3.51
404	1735	0.161	0.659	50	1	2.04
405	2307	0.278	0.88	0	1	5.05
406	2307	0.278	0.88	25	1	3.3
407	2307	0.278	0.88	50	1	1.8
408	2750	0.423	1.042	0	1	4.15
409	2750	0.423	1.042	50	1	1.33
410	2750	0.423	1.042	0	0.2	1.1
411	2750	0.423	1.042	25	0.2	0.75
412	2750	0.423	1.042	50	0.2	0.4
413	2750	0.423	1.042	0	0.4	1.95
414	2750	0.423	1.042	25	0.4	1.3
415	2750	0.423	1.042	50	0.4	0.6
416	2750	0.423	1.042	0	0.6	2.75
417	2750	0.423	1.042	50	0.6	0.9
418	2750	0.423	1.042	0	0.8	3.05
419	2750	0.423	1.042	25	0.8	2.25
420	2750	0.423	1.042	50	0.8	1.05
421	1770	0.03	0.7	25	0.2	1.18
422	1770	0.03	0.7	25	0.4	2
423	1770	0.03	0.7	25	0.6	2.73
424	1770	0.03	0.7	25	0.8	3.1818
425	1770	0.03	0.7	25	1	3.8
426	1770	0.03	0.7	25	5	8.63
427	1770	0.03	0.7	25	10	10.2
428	1770	0.03	0.7	25	30	12.9
429	1770	0.03	0.7	25	20	11.8
430	1770	0.03	0.7	25	40	13.6
431	2430	0.14	0.91	25	0.2	0.87
432	2430	0.14	0.91	25	0.4	1.75
433	2430	0.14	0.91	25	0.6	2.5
434	2430	0.14	0.91	25	0.8	3.068
435	2430	0.14	0.91	25	1	3.63
436	2430	0.14	0.91	25	5	9.1
437	2430	0.14	0.91	25	20	15.9
438	2430	0.14	0.91	25	30	18.8
439	2430	0.14	0.91	25	40	20.45
440	2455	0.13	0.96	25	0.2	0.85
441	2455	0.13	0.96	25	0.4	1.7
442	2455	0.13	0.96	25	0.6	2.45
443	2455	0.13	0.96	25	0.8	2.95
444	2455	0.13	0.96	25	1	3.52
445	2455	0.13	0.96	25	5	9.1
446	2455	0.13	0.96	25	10	13.6
447	2455	0.13	0.96	25	20	15.9
448	2455	0.13	0.96	25	40	20.45
449	3125	0.4	1.05	25	0.2	0.68
450	3125	0.4	1.05	25	0.4	1.36
451	3125	0.4	1.05	25	0.6	1.93
452	3125	0.4	1.05	25	0.8	2.47
453	3125	0.4	1.05	25	1	2.95
454	3125	0.4	1.05	25	10	14.3
455	3125	0.4	1.05	25	20	18.2
456	3125	0.4	1.05	25	30	23.8
457	3125	0.4	1.05	25	40	27.3
458	3575	0.61	1.22	25	0.2	0.64
459	3575	0.61	1.22	25	0.4	1.13
460	3575	0.61	1.22	25	0.6	1.7
461	3575	0.61	1.22	25	0.8	2.05
462	3575	0.61	1.22	25	1	2.61
463	3575	0.61	1.22	25	5	9.1
464	3575	0.61	1.22	25	10	14.3
465	3575	0.61	1.22	25	20	18.2
466	3575	0.61	1.22	25	30	27.3
467	3575	0.61	1.22	25	40	31.8
468	460	0.04	0.2	0	0.4	2
469	460	0.04	0.2	0	0.7	2.5
470	460	0.04	0.2	0	1	2.8
471	763	0.06	0.33	0	0.15	1.9
472	763	0.06	0.33	0	0.4	3.2
473	763	0.06	0.33	0	0.7	4.2
474	763	0.06	0.33	0	1	4.75
475	1160	0.08	0.52	0	0.15	2.4
476	1160	0.08	0.52	25	0.15	1.5
477	1160	0.08	0.52	50	0.15	0.8
478	1160	0.08	0.52	120	0.15	0.2
479	1160	0.08	0.52	0	1	6.3
480	1160	0.08	0.52	50	1	3.1
481	1160	0.08	0.52	120	1	1.1
482	1160	0.08	0.52	0	0.5	4.7
483	1160	0.08	0.52	25	0.5	3.2
484	1160	0.08	0.52	50	0.5	1.9
485	2130	0.32	0.78	0	0.15	2
486	2130	0.32	0.78	0	0.4	3.65
487	2130	0.32	0.78	0	0.7	5.5
488	1479	0.16	0.67	25	5	9
489	1479	0.16	0.67	25	10	10.5
490	1479	0.16	0.67	25	15	11.5
491	1479	0.16	0.67	25	20	12
492	1479	0.16	0.67	0	5	10
493	1479	0.16	0.67	0	10	11
494	1479	0.16	0.67	0	15	12
495	1479	0.16	0.67	0	20	12
496	2102	0.23	0.95	25	5	10
497	2102	0.23	0.95	25	10	13
498	2102	0.23	0.95	25	15	14.5
499	2102	0.23	0.95	25	20	15.5
500	2102	0.23	0.95	0	5	13.8
501	2102	0.23	0.95	0	10	16.2
502	2102	0.23	0.95	0	15	17
503	2102	0.23	0.95	0	20	17.5
504	2925	0.38	1.18	25	10	13.5
505	2925	0.38	1.18	25	15	17.5
506	2925	0.38	1.18	25	20	19.5
507	2925	0.38	1.18	0	5	13.8
508	2925	0.38	1.18	0	10	20
509	2925	0.38	1.18	0	15	22
510	2676	1.52	0.36	25	5	8
511	2676	1.52	0.36	25	10	12.5
512	2676	1.52	0.36	25	15	15
513	2676	1.52	0.36	25	20	17.5
514	2676	1.52	0.36	0	5	11
515	2676	1.52	0.36	0	10	17.5
516	2676	1.52	0.36	0	15	23.5
517	2676	1.52	0.36	0	20	25.5
518	1080	0.08	0.09	0	1	1.265
519	1080	0.08	0.09	25	1	1.12
520	1080	0.08	0.09	50	1	0.796
521	1120	0.26	0.17	0	1	3.755
522	1120	0.26	0.17	25	1	2.634
523	1120	0.26	0.17	50	1	1.743
524	1120	0.26	0.17	0	0.5	2.75
525	1120	0.26	0.17	50	0.5	1.2
526	1163	0.13	0.1	0	1	1.054
527	1163	0.13	0.1	50	1	0.393
528	1322	0.55	0.23	0	1	5.184
529	1322	0.55	0.23	25	1	3.401
530	1322	0.55	0.23	50	1	2.293
531	1322	0.55	0.23	0	0.5	3.6
532	1322	0.55	0.23	25	0.5	2.3
533	1322	0.55	0.23	50	0.5	1.5
534	2510	0.5	0.55	0	1	5.229
535	2510	0.5	0.55	25	1	3.712
536	2510	0.5	0.55	50	1	2.343
537	2510	0.5	0.55	50	0.5	1.6
538	2510	0.5	0.55	25	0.5	2.5
539	2510	0.5	0.55	0	0.5	3.6
540	1720	0.41	0.15	25	1	2.805
541	1720	0.41	0.15	50	1	1.976
542	2100	0.49	0.29	0	1	2.818
543	2100	0.49	0.29	25	1	2.183
544	2100	0.49	0.29	50	1	1.72
545	2100	0.49	0.29	0	0.5	2.3
546	2100	0.49	0.29	25	0.5	1.75
547	2100	0.49	0.29	50	0.5	1.3
548	2698	10.073	0.227	25	1	3.7
549	2698	10.073	0.227	25	0.9	3.4
550	2698	10.073	0.227	25	0.8	3.2
551	2698	10.073	0.227	25	0.7	2.8
552	2698	10.073	0.227	25	0.6	2.5
553	2698	10.073	0.227	25	0.4	1.8
554	2698	10.073	0.227	25	0.3	1.45
555	2698	10.073	0.227	25	0.2	1
556	2698	10.073	0.227	25	0.1	0.55
557	2772	9.88	0.12	25	1	1.9
558	2772	9.88	0.12	25	0.9	1.75
559	2772	9.88	0.12	25	0.8	1.6
560	2772	9.88	0.12	25	0.7	1.4
561	2772	9.88	0.12	25	0.6	1.2
562	2772	9.88	0.12	25	0.5	1.1
563	2772	9.88	0.12	25	0.4	0.85
564	2772	9.88	0.12	25	0.3	0.65
565	2772	9.88	0.12	25	0.2	0.45
566	2772	9.88	0.12	25	0.1	0.25
567	2560	4.059	0.251	25	1	2.5
568	2560	4.059	0.251	25	0.9	2.25
569	2560	4.059	0.251	25	0.8	2.1
570	2560	4.059	0.251	25	0.7	1.8
571	2560	4.059	0.251	25	0.5	1.4
572	2560	4.059	0.251	25	0.4	1.15
573	2560	4.059	0.251	25	0.3	0.9
574	2560	4.059	0.251	25	0.2	0.6
575	2560	4.059	0.251	25	0.1	0.35
576	1948	0.931	0.209	25	1	2.6
577	1948	0.931	0.209	25	0.9	2.45
578	1948	0.931	0.209	25	0.8	2.2
579	1948	0.931	0.209	25	0.6	1.75
580	1948	0.931	0.209	25	0.5	1.6
581	1948	0.931	0.209	25	0.4	1.3
582	1948	0.931	0.209	25	0.3	1.1
583	1948	0.931	0.209	25	0.2	0.75
584	1948	0.931	0.209	25	0.1	0.5
585	1477	4.736	0.014	25	1	1.6
586	1477	4.736	0.014	25	0.9	1.4
587	1477	4.736	0.014	25	0.8	1.3
588	1477	4.736	0.014	25	0.7	1.15
589	1477	4.736	0.014	25	0.6	0.95
590	1477	4.736	0.014	25	0.4	0.7
591	1477	4.736	0.014	25	0.3	0.555
592	1477	4.736	0.014	25	0.2	0.4
593	1477	4.736	0.014	25	0.1	0.2
594	1260	2.271	0.139	25	20	10
595	1260	2.271	0.139	25	10	7
596	1260	2.271	0.139	25	6	5
597	1260	2.271	0.139	25	4	4.2
598	1260	2.271	0.139	50	2	2.2
599	1260	2.271	0.139	50	29	9
600	1260	2.271	0.139	50	15	7
601	1260	2.271	0.139	50	10	5.2
602	1260	2.271	0.139	50	6	3.8
603	1260	2.271	0.139	50	2	1.6
604	1828	0.455	0.495	25	20	14.2
605	1828	0.455	0.495	25	10	10.5
606	1828	0.455	0.495	25	6	8.5
607	1828	0.455	0.495	25	4	6.5
608	1828	0.455	0.495	25	2	4
609	1900	0.453	0.547	25	20	15.5
610	1900	0.453	0.547	25	10	11.2
611	1900	0.453	0.547	25	6	9
612	1900	0.453	0.547	25	4	6.6
613	1900	0.453	0.547	25	2	4.05
614	1900	0.453	0.547	50	20	11
615	1900	0.453	0.547	50	10	8
616	1900	0.453	0.547	50	6	6.75
617	1900	0.453	0.547	50	4	5.5
618	1900	0.453	0.547	50	2	3.75
619	2517	4.919	0.611	50	12	15.5
620	2517	4.919	0.611	50	10	8.9
621	2517	4.919	0.611	50	6	6
622	2517	4.919	0.611	50	4	5
623	2517	4.919	0.611	50	2	3
624	2517	4.919	0.611	25	20	19.5
625	2517	4.919	0.611	25	16	17
626	2517	4.919	0.611	25	12	14.6
627	2517	4.919	0.611	25	10	13.2
628	2517	4.919	0.611	25	8	11.8
629	2517	4.919	0.611	25	6	10.2
630	2517	4.919	0.611	25	4	8.1
631	2517	4.919	0.611	25	2	4.9
632	2495	4.834	0.576	25	20	19.2
633	2495	4.834	0.576	25	18	18
634	2495	4.834	0.576	25	16	16.8
635	2495	4.834	0.576	25	12	14.2
636	2495	4.834	0.576	25	8	11.6
637	2495	4.834	0.576	25	6	10.2
638	2495	4.834	0.576	25	4	8.1
639	2495	4.834	0.576	25	2	4.9
640	2462	3.269	0.521	50	20	14.25
641	2462	3.269	0.521	50	12	10.5
642	2462	3.269	0.521	50	10	8.9
643	2462	3.269	0.521	50	6	6
644	2462	3.269	0.521	50	4	5
645	2462	3.269	0.521	50	2	3
646	2462	3.269	0.521	25	20	19.4
647	2462	3.269	0.521	25	16	16.8
648	2462	3.269	0.521	25	12	14
649	2462	3.269	0.521	25	10	12.6
650	2462	3.269	0.521	25	8	11.2
651	2462	3.269	0.521	25	6	9.8
652	2462	3.269	0.521	25	4	7.8
653	2109	2.811	0.449	25	20	16
654	2109	2.811	0.449	25	18	15
655	2109	2.811	0.449	25	16	14.2
656	2109	2.811	0.449	25	12	12
657	2109	2.811	0.449	25	10	11
658	2109	2.811	0.449	25	8	9.6
659	2109	2.811	0.449	25	6	8.2
660	2109	2.811	0.449	25	4	7
661	2109	2.811	0.449	25	2	4
662	2734	4.634	0.596	25	20	21
663	2734	4.634	0.596	25	16	18.5
664	2734	4.634	0.596	25	10	14
665	2734	4.634	0.596	25	8	12
666	2734	4.634	0.596	25	6	10.5
667	2734	4.634	0.596	25	4	8.3
668	2734	4.634	0.596	25	2	5
669	637	0.097	0.25	0	29	7.5
670	637	0.097	0.25	0	28	7.4
671	637	0.097	0.25	0	27	7.2
672	637	0.097	0.25	0	26	7
673	637	0.097	0.25	0	25	6.8
674	637	0.097	0.25	0	24	6.63
675	637	0.097	0.25	0	23	6.5
676	637	0.097	0.25	0	21	6.3
677	637	0.097	0.25	0	20	6.2
678	637	0.097	0.25	0	19	6.17
679	637	0.097	0.25	0	18	6.14
680	637	0.097	0.25	0	17	6.1
681	637	0.097	0.25	0	16	6.05
682	637	0.097	0.25	0	15	6
683	637	0.097	0.25	0	14	5.96
684	637	0.097	0.25	0	13	5.94
685	637	0.097	0.25	0	12	5.9
686	637	0.097	0.25	0	11	5.85
687	637	0.097	0.25	0	10	5.8
688	637	0.097	0.25	0	9	5.78
689	637	0.097	0.25	0	8	5.76
690	637	0.097	0.25	0	7	5.74
691	637	0.097	0.25	0	6	5.72
692	637	0.097	0.25	0	5	5.7
693	637	0.097	0.25	0	4	5.2
694	637	0.097	0.25	0	3	5
695	637	0.097	0.25	0	2	4.5
696	1122	0.092	0.5	0	30	15.5
697	1122	0.092	0.5	0	28	14.6
698	1122	0.092	0.5	0	27	14.2
699	1122	0.092	0.5	0	26	13.7
700	1122	0.092	0.5	0	25	13.2
701	1122	0.092	0.5	0	24	13
702	1122	0.092	0.5	0	23	12.8
703	1122	0.092	0.5	0	22	12.6
704	1122	0.092	0.5	0	21	12.4
705	1122	0.092	0.5	0	20	12.2
706	1122	0.092	0.5	0	19	12.18
707	1122	0.092	0.5	0	18	12.16
708	1122	0.092	0.5	0	17	12.14
709	1122	0.092	0.5	0	16	12.12
710	1122	0.092	0.5	0	15	12
711	1122	0.092	0.5	0	14	11.9
712	1122	0.092	0.5	0	13	11.7
713	1122	0.092	0.5	0	12	11.5
714	1122	0.092	0.5	0	11	11.3
715	1122	0.092	0.5	0	10	11.2
716	1122	0.092	0.5	0	9	11
717	1122	0.092	0.5	0	8	10.8
718	1122	0.092	0.5	0	7	10.6
719	1122	0.092	0.5	0	6	10.4
720	1122	0.092	0.5	0	5	10.2
721	1122	0.092	0.5	0	4	9.8
722	1122	0.092	0.5	0	3	9.2
723	1122	0.092	0.5	0	2	8.5
724	849	0.192	0.31	0	30	10.3
725	849	0.192	0.31	0	29	10
726	849	0.192	0.31	0	27	9.4
727	849	0.192	0.31	0	26	9.2
728	849	0.192	0.31	0	25	9
729	849	0.192	0.31	0	24	8.9
730	849	0.192	0.31	0	23	8.8
731	849	0.192	0.31	0	22	8.7
732	849	0.192	0.31	0	21	8.6
733	849	0.192	0.31	0	20	8.5
734	849	0.192	0.31	0	19	8.4
735	849	0.192	0.31	0	18	8.3
736	849	0.192	0.31	0	17	8.2
737	849	0.192	0.31	0	16	8.1
738	849	0.192	0.31	0	15	8
739	849	0.192	0.31	0	14	7.9
740	849	0.192	0.31	0	13	7.7
741	849	0.192	0.31	0	12	7.5
742	849	0.192	0.31	0	11	7.4
743	849	0.192	0.31	0	10	7.2
744	849	0.192	0.31	0	9	7.1
745	849	0.192	0.31	0	8	7
746	849	0.192	0.31	0	7	6.9
747	849	0.192	0.31	0	6	6.7
748	849	0.192	0.31	0	5	6.5
749	849	0.192	0.31	0	4	6.2
750	849	0.192	0.31	0	3	5.8
751	849	0.192	0.31	0	2	5
752	1270	0.01	0.49	25	0.1	0.9
753	1270	0.01	0.49	25	0.15	1.4
754	1270	0.01	0.49	25	0.3	2.2
755	1270	0.01	0.49	25	0.4	0.5
756	1270	0.01	0.49	25	0.5	3.05
757	1270	0.01	0.49	25	0.6	3.4
758	1270	0.01	0.49	25	0.8	4.05
759	1270	0.01	0.49	25	0.9	4.25
760	1270	0.01	0.49	25	1	4.5
761	1330	0.02	0.51	25	0.1	0.85
762	1330	0.02	0.51	25	0.15	1.2
763	1330	0.02	0.51	25	0.2	1.5
764	1330	0.02	0.51	25	0.3	1.95
765	1330	0.02	0.51	25	0.4	2.35
766	1330	0.02	0.51	25	0.5	2.75
767	1330	0.02	0.51	25	0.6	3.1
768	1330	0.02	0.51	25	0.7	3.42
769	1330	0.02	0.51	25	0.8	3.65
770	1330	0.02	0.51	25	0.9	4
771	1330	0.02	0.51	25	1	4.2
772	1690	0.05	0.67	25	0.1	0.8
773	1690	0.05	0.67	25	0.2	1.4
774	1690	0.05	0.67	25	0.3	1.8
775	1690	0.05	0.67	25	0.4	2.25
776	1690	0.05	0.67	25	0.5	2.7
777	1690	0.05	0.67	25	0.6	3.1
778	1690	0.05	0.67	25	0.7	3.42
779	1690	0.05	0.67	25	0.8	3.75
780	1690	0.05	0.67	25	0.9	4.15
781	1690	0.05	0.67	25	1	4.5
782	1690	0.05	0.67	25	5	8
783	1690	0.05	0.67	25	10	11
784	1690	0.05	0.67	25	15	12
785	1690	0.05	0.67	25	20	12.5
786	1690	0.05	0.67	25	25	13.7
787	1690	0.05	0.67	25	30	14.3
788	1690	0.05	0.67	25	35	14.7
789	1690	0.05	0.67	25	40	15
790	1690	0.05	0.67	25	45	15.2
791	1690	0.05	0.67	25	50	15.4
792	670	0.26	0.2	0	0.1	1.175
793	670	0.26	0.2	0	0.2	1.68
794	670	0.26	0.2	0	0.4	2.3
795	670	0.26	0.2	0	0.5	2.65
796	670	0.26	0.2	0	0.8	3.2
797	670	0.26	0.2	0	1	3.3
798	670	0.26	0.2	25	0.1	0.68
799	670	0.26	0.2	25	0.2	1.05
800	670	0.26	0.2	25	0.4	1.7
801	670	0.26	0.2	25	0.5	2
802	670	0.26	0.2	25	0.7	2.125
803	670	0.26	0.2	25	0.8	2.375
804	670	0.26	0.2	25	1	2.55
805	1281	0.12	0.45	25	0.15	1.3
806	1281	0.12	0.45	25	1	4.5
807	1281	0.12	0.45	25	5	7.8
808	1281	0.12	0.45	25	10	9.2
809	1281	0.12	0.45	25	15	9.9
810	1281	0.12	0.45	25	0.2	1.5
811	1281	0.12	0.45	25	0.4	2.5
812	1281	0.12	0.45	25	0.6	3.3
813	1281	0.12	0.45	25	0.8	3.9
814	1281	0.12	0.45	0	5	9.8
815	1281	0.12	0.45	0	10	10.2
816	1281	0.12	0.45	0	15	10.4
817	1281	0.12	0.45	0	20	10.6
818	1281	0.12	0.45	0	0.2	2.8
819	1281	0.12	0.45	0	0.4	4.1
820	1281	0.12	0.45	0	0.6	5
821	1281	0.12	0.45	0	0.8	6
822	1281	0.12	0.45	0	1	6.3
823	1202	0.16	0.49	25	0.15	1.3
824	1202	0.16	0.49	25	1	0.4
825	1202	0.16	0.49	25	20	9.7
826	1202	0.16	0.49	25	10	8.7
827	1202	0.16	0.49	25	15	9.1
828	1202	0.16	0.49	25	0.2	1.6
829	1202	0.16	0.49	25	0.4	2.5
830	1202	0.16	0.49	25	0.6	3.3
831	1202	0.16	0.49	25	0.8	3.8
832	1202	0.16	0.49	0	5	8.5
833	1202	0.16	0.49	0	10	9.8
834	1202	0.16	0.49	0	15	10.4
835	1202	0.16	0.49	0	20	10.4
836	1202	0.16	0.49	0	0.2	2.8
837	1202	0.16	0.49	0	0.4	4
838	1202	0.16	0.49	0	0.6	4.8
839	1202	0.16	0.49	0	0.8	5.7
840	1202	0.16	0.49	0	1	6
841	1575	0.1	0.7	25	0.15	1.3
842	1575	0.1	0.7	25	20	12.3
843	1575	0.1	0.7	25	5	8.9
844	1575	0.1	0.7	25	10	11
845	1575	0.1	0.7	25	15	11.5
846	1575	0.1	0.7	25	0.2	1.48
847	1575	0.1	0.7	25	0.4	2.4
848	1575	0.1	0.7	25	0.6	3.2
849	1575	0.1	0.7	0	0.8	4
850	1575	0.1	0.7	0	5	11.8
851	1575	0.1	0.7	0	10	12.5
852	1575	0.1	0.7	0	15	12.8
853	1575	0.1	0.7	0	20	13
854	1575	0.1	0.7	0	0.2	2.6
855	1575	0.1	0.7	0	0.6	5.5
856	1575	0.1	0.7	0	0.8	6.2
857	1575	0.1	0.7	0	1	7.15
858	1557	0.22	0.53	25	0.15	1.3
859	1557	0.22	0.53	25	1	4.6
860	1557	0.22	0.53	25	20	12.1
861	1557	0.22	0.53	25	5	9.1
862	1557	0.22	0.53	25	10	11
863	1557	0.22	0.53	25	15	11.5
864	1557	0.22	0.53	25	0.2	1.5
865	1557	0.22	0.53	25	0.4	2.5
866	1557	0.22	0.53	25	0.6	3.3
867	1557	0.22	0.53	25	0.8	4.02
868	1557	0.22	0.53	0	5	11.8
869	1557	0.22	0.53	0	10	12.5
870	1557	0.22	0.53	0	15	12.7
871	1557	0.22	0.53	0	20	12.9
872	1557	0.22	0.53	0	0.2	3
873	1557	0.22	0.53	0	0.4	4.5
874	1557	0.22	0.53	0	0.6	5.6
875	1557	0.22	0.53	0	0.8	6.3
876	1557	0.22	0.53	0	1	7.15
877	2274	0.3	0.9	25	0.15	0.8
878	2274	0.3	0.9	25	1	3.6
879	2274	0.3	0.9	25	20	17.5
880	2274	0.3	0.9	25	5	9.8
881	2274	0.3	0.9	25	15	15.1
882	2274	0.3	0.9	25	0.2	1
883	2274	0.3	0.9	25	0.4	1.75
884	2274	0.3	0.9	25	0.6	2.5
885	2274	0.3	0.9	25	0.8	3
886	2274	0.3	0.9	0	5	13.5
887	2274	0.3	0.9	0	10	18
888	2274	0.3	0.9	0	15	20.5
889	2274	0.3	0.9	0	20	22
890	2274	0.3	0.9	0	0.2	1.9
891	2274	0.3	0.9	0	0.4	3
892	2274	0.3	0.9	0	0.6	5.1
893	2274	0.3	0.9	0	0.8	5
894	2377	0.7	0.7	25	0.15	0.8
895	2377	0.7	0.7	25	1	3.6
896	2377	0.7	0.7	25	20	18.1
897	2377	0.7	0.7	25	5	9.82
898	2377	0.7	0.7	25	10	13.6
899	2377	0.7	0.7	25	15	16
900	2377	0.7	0.7	25	0.2	1
901	2377	0.7	0.7	25	0.4	1.75
902	2377	0.7	0.7	25	0.6	2.5
903	2377	0.7	0.7	25	0.8	3
904	2377	0.7	0.7	0	10	19
905	2377	0.7	0.7	0	15	22
906	2377	0.7	0.7	0	20	24
907	2377	0.7	0.7	0	0.2	2
908	2377	0.7	0.7	0	0.4	3.2
909	2377	0.7	0.7	0	0.6	4.2
910	2377	0.7	0.7	0	0.8	5.2
911	2980	1.8	0.3	25	0.15	0.5
912	2980	1.8	0.3	25	1	2.7
913	2980	1.8	0.3	25	20	21.8
914	2783	1.44	0.36	25	0.15	0.6
915	2783	1.44	0.36	25	1	3
916	2783	1.44	0.36	25	20	21.7
917	1511	0.11	0.54	25	0.15	1.2
918	1511	0.11	0.54	25	1	4.3
919	1511	0.11	0.54	25	20	12
920	1511	0.11	0.54	25	5	8.75
921	1511	0.11	0.54	25	10	10.5
922	1511	0.11	0.54	25	15	11
923	1830	0.11	0.67	25	0.15	1.1
924	1830	0.11	0.67	25	20	14
925	1830	0.11	0.67	25	5	10.2
926	1830	0.11	0.67	25	10	12
927	1830	0.11	0.67	25	15	12.5
928	2163	0.19	0.74	25	0.15	1.1
929	2163	0.19	0.74	25	1	4.7
930	2163	0.19	0.74	25	20	16.8
931	2163	0.19	0.74	25	5	11
932	2163	0.19	0.74	25	10	14
933	2163	0.19	0.74	25	15	15.5
934	2610	0.41	0.74	25	0.15	0.9
935	2610	0.41	0.74	25	1	4
936	2610	0.41	0.74	25	20	19.7
937	2610	0.41	0.74	25	5	11
938	2610	0.41	0.74	25	10	15.1
939	346	0.46	0.05	25	5	1.36
940	390	0.55	0.05	25	5	2.02
941	451	0.61	0.06	25	5	2.25
942	625	0.43	0.14	25	5	2.79
943	1327	0.26	0.35	25	5	5.46
944	55	0.16	0	25	5	0.32
945	324	0.1	0.14	0	1	4.46
946	470	0.03	0.22	0	1	4.69
947	518	0.04	0.23	0	1	4.51
948	622	0.03	0.29	0	1	4.6
949	862	0.02	0.42	0	1	5.91
950	923	0.04	0.46	0	1	5.43
951	324	0.1	0.14	25	1	3.16
952	470	0.03	0.22	25	1	3.31
953	518	0.04	0.23	25	1	3.31
954	622	0.03	0.29	25	1	3.37
955	862	0.02	0.42	25	1	4.3
956	923	0.04	0.46	25	1	3.54
957	324	0.1	0.14	25	0.15	1.31
958	470	0.03	0.22	25	0.15	1.36
959	518	0.04	0.23	25	0.15	1.58
960	862	0.02	0.42	25	0.15	1.44
961	923	0.04	0.46	25	0.15	1.16
962	218	0.05	0.07	0	0.02	0.12
963	218	0.05	0.07	0	0.04	0.21
964	218	0.05	0.07	0	0.07	0.29
965	218	0.05	0.07	0	0.09	0.37
966	218	0.05	0.07	0	0.12	0.45
967	218	0.05	0.07	0	0.2	0.63
968	218	0.05	0.07	0	0.32	0.85
969	218	0.05	0.07	0	0.47	1.07
970	218	0.05	0.07	0	0.63	1.25
971	218	0.05	0.07	0	0.92	1.54
972	218	0.05	0.07	0	1.05	1.65
973	725	0.24	0.2	0	0.14	1.07
974	725	0.24	0.2	0	0.16	1.17
975	725	0.24	0.2	0	0.18	1.27
976	725	0.24	0.2	0	0.21	1.36
977	725	0.24	0.2	0	0.26	1.52
978	725	0.24	0.2	0	0.31	1.67
979	725	0.24	0.2	0	0.4	1.89
980	725	0.24	0.2	0	0.49	2.07
981	725	0.24	0.2	0	0.61	2.31
982	725	0.24	0.2	0	0.71	2.46
983	725	0.24	0.2	0	0.84	2.63
984	725	0.24	0.2	0	0.9	2.74
985	725	0.24	0.2	0	1.03	2.94
986	1510	0.28	0.55	0	0.11	1.28
987	1510	0.28	0.55	0	0.14	1.53
988	1510	0.28	0.55	0	0.17	1.78
989	1510	0.28	0.55	0	0.2	2.01
990	1510	0.28	0.55	0	0.25	2.33
991	1510	0.28	0.55	0	0.32	2.74
992	1510	0.28	0.55	0	0.55	3.87
993	1510	0.28	0.55	0	0.67	4.37
994	1510	0.28	0.55	0	0.74	4.61
995	1510	0.28	0.55	0	0.83	4.92
996	1510	0.28	0.55	0	0.92	5.21
997	1510	0.28	0.55	0	1.03	5.58
998	3180	0.73	0.97	0	0.03	0.49
999	3180	0.73	0.97	0	0.06	0.93
1000	3180	0.73	0.97	0	0.1	1.33
1001	3180	0.73	0.97	0	0.15	1.82
1002	3180	0.73	0.97	0	0.24	2.55
1003	3180	0.73	0.97	0	0.35	3.33
1004	3180	0.73	0.97	0	0.44	3.86
1005	3180	0.73	0.97	0	0.5	4.3
1006	3180	0.73	0.97	0	0.57	4.7
1007	3180	0.73	0.97	0	0.68	5.27
1008	3180	0.73	0.97	0	1.02	6.96
1009	3870	0.91	1.16	0	0.03	0.41
1010	3870	0.91	1.16	0	0.06	0.75
1011	3870	0.91	1.16	0	0.1	1.19
1012	3870	0.91	1.16	0	0.16	1.71
1013	3870	0.91	1.16	0	0.21	2.23
1014	3870	0.91	1.16	0	0.3	2.91
1015	3870	0.91	1.16	0	0.36	3.36
1016	3870	0.91	1.16	0	0.42	3.83
1017	3870	0.91	1.16	0	0.51	4.45
1018	3870	0.91	1.16	0	0.58	4.92
1019	3870	0.91	1.16	0	0.72	5.79
1020	3870	0.91	1.16	0	1.03	7.61
1021	3630	0.91	1.16	0	0.01	0.13
1022	3630	0.91	1.16	0	0.05	0.48
1023	3630	0.91	1.16	0	0.09	0.81
1024	3630	0.91	1.16	0	0.14	1.22
1025	3630	0.91	1.16	0	0.28	2.13
1026	3630	0.91	1.16	0	0.47	3.24
1027	3630	0.91	1.16	0	0.67	4.28
1028	3630	0.91	1.16	0	0.79	4.84
1029	3630	0.91	1.16	0	0.86	5.14
1030	3630	0.91	1.16	0	0.91	5.45
1031	3630	0.91	1.16	0	0.96	5.69
1032	3630	0.91	1.16	0	1.01	5.9
1033	3630	0.91	1.16	0	1.05	6.1
1034	2900	0.91	1.16	0	0.02	0.14
1035	2900	0.91	1.16	0	0.05	0.36
1036	2900	0.91	1.16	0	0.1	0.68
1037	2900	0.91	1.16	0	0.17	1.1
1038	2900	0.91	1.16	0	0.28	1.68
1039	2900	0.91	1.16	0	0.51	2.63
1040	2900	0.91	1.16	0	0.61	3.06
1041	2900	0.91	1.16	0	0.72	3.48
1042	2900	0.91	1.16	0	0.83	3.9
1043	2900	0.91	1.16	0	0.92	4.2
1044	2900	0.91	1.16	0	0.99	4.43
1045	2900	0.91	1.16	0	1.06	4.67
1046	218	0.05	0.07	25	0.02	0.05
1047	218	0.05	0.07	25	0.08	0.15
1048	218	0.05	0.07	25	0.18	0.29
1049	218	0.05	0.07	25	0.24	0.37
1050	218	0.05	0.07	25	0.32	0.45
1051	218	0.05	0.07	25	0.41	0.53
1052	218	0.05	0.07	25	0.49	0.6
1053	218	0.05	0.07	25	0.57	0.67
1054	218	0.05	0.07	25	0.65	0.73
1055	218	0.05	0.07	25	0.73	0.79
1056	218	0.05	0.07	25	0.81	0.84
1057	218	0.05	0.07	25	0.97	0.95
1058	218	0.05	0.07	25	1.05	0.99
1059	218	0.05	0.07	25	1.13	1.04
1060	2900	0.91	1.16	25	0.02	0.1
1061	2900	0.91	1.16	25	0.08	0.28
1062	2900	0.91	1.16	25	0.18	0.59
1063	2900	0.91	1.16	25	0.24	0.78
1064	2900	0.91	1.16	25	0.32	1
1065	2900	0.91	1.16	25	0.41	1.22
1066	2900	0.91	1.16	25	0.49	1.42
1067	2900	0.91	1.16	25	0.57	1.61
1068	2900	0.91	1.16	25	0.65	1.8
1069	2900	0.91	1.16	25	0.73	1.98
1070	2900	0.91	1.16	25	0.81	2.17
1071	2900	0.91	1.16	25	0.89	2.34
1072	2900	0.91	1.16	25	0.97	2.51
1073	2900	0.91	1.16	25	1.05	2.68
1074	2900	0.91	1.16	25	1.14	2.85
1075	725	0.24	0.2	25	0.08	0.45
1076	725	0.24	0.2	25	0.17	0.73
1077	725	0.24	0.2	25	0.24	0.9
1078	725	0.24	0.2	25	0.32	1.06
1079	725	0.24	0.2	25	0.41	1.21
1080	725	0.24	0.2	25	0.48	1.33
1081	725	0.24	0.2	25	0.56	1.45
1082	725	0.24	0.2	25	0.65	1.55
1083	725	0.24	0.2	25	0.73	1.65
1084	725	0.24	0.2	25	0.81	1.75
1085	725	0.24	0.2	25	0.89	1.84
1086	725	0.24	0.2	25	0.97	1.91
1087	725	0.24	0.2	25	1.13	2.07
1088	3630	0.91	1.16	25	0.02	0.11
1089	3630	0.91	1.16	25	0.08	0.37
1090	3630	0.91	1.16	25	0.18	0.77
1091	3630	0.91	1.16	25	0.24	1.03
1092	3630	0.91	1.16	25	0.33	1.33
1093	3630	0.91	1.16	25	0.41	1.61
1094	3630	0.91	1.16	25	0.49	1.87
1095	3630	0.91	1.16	25	0.57	2.13
1096	3630	0.91	1.16	25	0.73	2.63
1097	3630	0.91	1.16	25	0.81	2.86
1098	3630	0.91	1.16	25	0.89	3.1
1099	3630	0.91	1.16	25	0.97	3.32
1100	3630	0.91	1.16	25	1.05	3.55
1101	3630	0.91	1.16	25	1.13	3.76
1102	1510	0.28	0.55	25	0.08	0.52
1103	1510	0.28	0.55	25	0.17	0.99
1104	1510	0.28	0.55	25	0.24	1.27
1105	1510	0.28	0.55	25	0.33	1.58
1106	1510	0.28	0.55	25	0.41	1.85
1107	1510	0.28	0.55	25	0.49	2.11
1108	1510	0.28	0.55	25	0.57	2.34
1109	1510	0.28	0.55	25	0.65	2.56
1110	1510	0.28	0.55	25	0.81	2.97
1111	1510	0.28	0.55	25	0.89	3.16
1112	1510	0.28	0.55	25	0.97	3.34
1113	1510	0.28	0.55	25	1.05	3.53
1114	1510	0.28	0.55	25	1.13	3.68
1115	3870	0.91	1.16	25	0.02	0.16
1116	3870	0.91	1.16	25	0.08	0.51
1117	3870	0.91	1.16	25	0.18	1
1118	3870	0.91	1.16	25	0.32	1.71
1119	3870	0.91	1.16	25	0.41	2.08
1120	3870	0.91	1.16	25	0.49	2.41
1121	3870	0.91	1.16	25	0.57	2.73
1122	3870	0.91	1.16	25	0.65	3.04
1123	3870	0.91	1.16	25	0.73	3.34
1124	3870	0.91	1.16	25	0.81	3.63
1125	3870	0.91	1.16	25	0.89	3.92
1126	3870	0.91	1.16	25	0.97	4.2
1127	3870	0.91	1.16	25	1.05	4.47
1128	3870	0.91	1.16	25	1.14	4.73
1129	3870	0.91	1.16	25	0.02	0.24
1130	3180	0.73	0.97	25	0.08	0.6
1131	3180	0.73	0.97	25	0.17	1.11
1132	3180	0.73	0.97	25	0.32	1.78
1133	3180	0.73	0.97	25	0.41	2.12
1134	3180	0.73	0.97	25	0.49	2.41
1135	3180	0.73	0.97	25	0.57	2.71
1136	3180	0.73	0.97	25	0.65	2.99
1137	3180	0.73	0.97	25	0.73	3.25
1138	3180	0.73	0.97	25	0.81	3.51
1139	3180	0.73	0.97	25	0.89	3.76
1140	3180	0.73	0.97	25	0.97	4.01
1141	3180	0.73	0.97	25	1.05	4.24
1142	3180	0.73	0.97	25	1.13	4.47
1143	605	0.7	0.13	25	1.01	1.38
1144	1743	0.2	0.64	25	1.01	4.37
1145	1288	0.56	0.38	25	1.01	3.23
1146	781	0.73	0.15	25	1.01	1.79
1147	790	0.66	0.19	25	1.01	2.08
1148	1610	0.38	0.55	25	1.01	4.36
1149	2710	0.89	0.65	25	1.01	3.38
1150	885	0.156	0.327	40	0.11	0.24
1151	885	0.156	0.327	40	0.14	0.34
1152	885	0.156	0.327	40	0.18	0.5
1153	885	0.156	0.327	40	0.26	0.71
1154	885	0.156	0.327	40	0.35	0.96
1155	885	0.156	0.327	40	0.48	1.25
1156	885	0.156	0.327	40	0.6	1.48
1157	885	0.156	0.327	40	0.71	1.7
1158	885	0.156	0.327	40	0.81	1.86
1159	885	0.156	0.327	40	1.01	2.18
1160	790	0.069	0.256	40	0.01	0.46
1161	790	0.069	0.256	40	0.11	0.81
1162	790	0.069	0.256	40	0.16	1.22
1163	790	0.069	0.256	40	0.23	1.66
1164	790	0.069	0.256	40	0.35	2.15
1165	790	0.069	0.256	40	0.48	2.58
1166	790	0.069	0.256	40	0.62	2.92
1167	790	0.069	0.256	40	0.78	3.24
1168	790	0.069	0.256	40	1.01	3.65
1169	496	0.015	0.205	40	0.01	0.16
1170	496	0.015	0.205	40	0.02	0.27
1171	496	0.015	0.205	40	0.04	0.41
1172	496	0.015	0.205	40	0.08	0.67
1173	496	0.015	0.205	40	0.13	0.86
1174	496	0.015	0.205	40	0.27	1.14
1175	496	0.015	0.205	40	0.64	1.86
1176	496	0.015	0.205	40	0.81	2.07
1177	496	0.015	0.205	40	0.99	2.28
1178	310	0.021	0.109	40	0.01	0.24
1179	310	0.021	0.109	40	0.02	0.33
1180	310	0.021	0.109	40	0.04	0.44
1181	310	0.021	0.109	40	0.08	0.64
1182	310	0.021	0.109	40	0.15	0.82
1183	310	0.021	0.109	40	0.28	0.98
1184	310	0.021	0.109	40	0.46	1.24
1185	310	0.021	0.109	40	0.64	1.41
1186	310	0.021	0.109	40	0.83	1.57
1187	2112	0.81	0.857	0	1	5.98
1188	3255	0.365	1.286	0	1	4.91
1189	3337	1.512	0.535	0	1	4.07
1190	1634	0.204	0.56	0	1	6
1191	2367	0.314	0.834	0	1	6.4
1192	2844	0.739	0.893	0	1	5.6
1193	3255	0.365	1.286	25	1	3.35
1194	3337	1.512	0.535	25	1	2.9
1195	1634	0.204	0.56	25	1	4.14
1196	2367	0.314	0.834	25	1	4.36
1197	2844	0.739	0.893	25	1	3.65
1198	972	0.1	0.393	0	1	4.33
1199	1515	0.279	0.619	0	1	6.38
1200	1815	0.277	0.74	0	1	6.25
1201	972	0.1	0.393	25	1	3.01
1202	1515	0.279	0.619	25	1	4.19
1203	1815	0.277	0.74	25	1	3.91
1204	2305	0.189	0.934	25	1	3.96
1205	972	0.1	0.393	25	0.15	0.95
1206	1515	0.279	0.619	25	0.15	1.18
1207	2305	0.189	0.934	25	0.15	0.93
1208	1190	0.06	0.49	25	0.15	1.2
1209	1399	0.04	0.59	25	0.15	1.3
1210	1554	0.05	0.65	25	0.15	1.4
1211	1326	0.05	0.55	25	0.15	1
1212	1795	0.14	0.75	25	0.15	1.1
1213	1881	0.13	0.76	25	0.15	1
1214	1280	0.09	0.56	25	0.15	1
1215	2183	0.21	0.84	25	0.15	0.8
1216	2487	0.15	1.01	25	0.15	0.8
1217	1190	0.06	0.49	25	1	3.5
1218	1281	0.09	0.52	25	1	3.8
1219	1399	0.04	0.59	25	1	4.8
1220	1326	0.05	0.55	25	1	4.3
1221	1795	0.14	0.75	25	1	4.5
1222	1121	0.08	0.45	25	1	3
1223	1280	0.09	0.56	25	1	3.3
1224	2315	0.12	0.96	25	1	4
1225	2183	0.21	0.84	25	1	3.3
1226	2487	0.15	1.01	25	1	3.7
1227	1190	0.06	0.49	25	20	8.4
1228	1281	0.09	0.52	25	20	9.1
1229	1399	0.04	0.59	25	20	13.4
1230	1326	0.05	0.55	25	20	14.1
1231	1795	0.14	0.75	25	20	16.4
1232	1121	0.08	0.45	25	20	9.5
1233	1881	0.13	0.76	25	20	15.5
1234	1280	0.09	0.56	25	20	10.5
1235	2183	0.21	0.84	25	20	14.5
1236	1210	0.07	0.44	25	0.15	1.3
1237	1533	0.06	0.57	25	0.15	1.3
1238	1390	0.15	0.49	25	0.15	1.1
1239	1933	0.19	0.69	25	0.15	0.9
1240	1210	0.07	0.44	25	1	4
1241	1533	0.06	0.57	25	1	4.4
1242	1390	0.15	0.49	25	1	3.9
1243	1210	0.07	0.44	25	10	8.2
1244	1533	0.06	0.57	25	10	10.1
1245	1390	0.15	0.49	25	10	9.5
1246	1933	0.19	0.69	25	10	12.4
1247	681	0	0.25	25	0.15	1.1
1248	708	0.05	0.26	25	0.15	1.2
1249	1533	0.06	0.57	25	0.15	1.3
1250	681	0	0.25	25	1	3
1251	1533	0.06	0.57	25	1	4.4
1252	681	0	0.25	25	10	5.6
1253	708	0.05	0.26	25	10	6.5
1254	1533	0.06	0.57	25	10	10.1
1255	1214	0.11	0.43	25	0.15	1.4
1256	2252	0.09	0.85	25	0.15	1
1257	1933	0.19	0.69	25	0.15	0.9
1258	1214	0.11	0.43	25	1	4.2
1259	2252	0.09	0.85	25	1	4
1260	1933	0.19	0.69	25	1	3.8
1261	2252	0.09	0.85	25	10	12.2
1262	1933	0.19	0.69	25	10	12.4
1263	1048	0.08	0.43	25	0.15	1.5
1264	1512	0.12	0.62	25	0.15	1.5
1265	2735	0.85	0.94	25	0.15	0.9
1266	2396	0.19	0.96	25	0.15	0.9
1267	2757	0.97	0.75	25	0.15	0.6
1268	1048	0.08	0.43	25	1	4.3
1269	1512	0.12	0.62	25	1	4.9
1270	2735	0.85	0.94	25	1	3.8
1271	2396	0.19	0.96	25	1	3.5
1272	3144	0.33	1.23	25	1	4.1
1273	1048	0.08	0.43	25	20	8.7
1274	1512	0.12	0.62	25	20	12.7
1275	2396	0.19	0.96	25	20	13.6
1276	3144	0.33	1.23	25	20	20
1277	2757	0.97	0.75	25	20	18.7
1278	1150	0.09	0.47	25	0.15	1.5
1279	1353	0.11	0.56	25	0.15	1.5
1280	2345	0.31	0.89	25	0.15	0.8
1281	2983	0.36	1.14	25	0.15	0.7
1282	3537	0.64	1.21	25	0.15	0.6
1283	1150	0.09	0.47	25	1	4.7
1284	1353	0.11	0.56	25	1	5
1285	1917	0.24	0.75	25	1	3.7
1286	2983	0.36	1.14	25	1	3
1287	3537	0.64	1.21	25	1	2.8
1288	1150	0.09	0.47	25	20	10.5
1289	1917	0.24	0.75	25	20	17.5
1290	2345	0.31	0.89	25	20	16
1291	2983	0.36	1.14	25	20	18.8
1292	3144	0.33	1.23	25	0.15	0.9
1293	3191	0.91	0.89	25	0.15	0.4
1294	3235	0.84	0.93	25	0.15	0.4
1295	3144	0.33	1.23	25	1	4.1
1296	3191	0.91	0.89	25	1	2.6
1297	3235	0.84	0.93	25	1	2.8
1298	3144	0.33	1.23	25	20	20
1299	3191	0.91	0.89	25	20	22.5
1300	3235	0.84	0.93	25	20	17
Max	3870	10.073	1.45	120	50	31.8
Min	55	0	0	0	0.01	0.05
